# Supplementary material for: Downregulation of Squalene Synthase Broadly Impacts Isoprenoid Biosynthesis in Guayule
Source: Metabolites. 2022 Mar 29;12(4):303. doi: 10.3390/metabo12040303 (PMC9030042; doi:10.3390/metabo12040303)
Supplement: Supplementary file 1 [file metabolites-12-00303-s001.zip]

Archive with 2 entries (2 files):
- metabolites-1644847 Table S1.xlsx
- metabolites-1644847-supplementary.pdf
